# Supplementary material for: Enhancing Microbiome Research through Genome-Scale Metabolic Modeling
Source: mSystems. 2021 Dec 14;6(6):e00599-21. doi: 10.1128/mSystems.00599-21 (PMC8670372; doi:10.1128/mSystems.00599-21)
Supplement: TABLE S1 [file msystems.00599-21-st001.xlsx]

## Sheet: Sheet1
Figure 2 Section	Reference	accession	Resource type	Notes
Biochemistry	The processes of Life	https://mitpress.mit.edu/books/processes-life	Book	Targeted at people with a computational background
	Intro to MetaCyc database	https://metacyc.org/MetaCycUserGuide.shtml	website
	Intro to fundamental biochemistry at Khan Academy	https://www.khanacademy.org/science/chemistry; https://www.khanacademy.org/science/biology	website
Microbiology	Prokaryote structure and metabolism	https://www.khanacademy.org/science/biology/bacteria-archaea	website
	Microbe	https://www.wiley.com/en-us/Microbe%2C+2nd+Edition-p-9781555819125	book
	Microbial Diversity	https://www.mbl.edu/education/courses/microbial-diversity/	course
Programming	Ten simple rules for biologists learning to program	https://doi.org/10.1371/journal.pcbi.1005871	article
	Computing Skills for Biologists	ISBN: 0691182752	book	companion website: https://computingskillsforbiologists.com/
	Practical Computing for Biologists	ISBN: 9780691182759	book	companion website: https://practicalcomputing.org/
Representing Biology with Math	A Biologist's Guide to Mathematical Modeling in Ecology and Evolution (Chapter 2)	https://doi.org/10.1515/9781400840915	book
	Understanding Uncertainity	ISBN: 1118650123	book
Ecology	Cooperation in microbial communities and their biotechnological applications	10.1111/1462-2920.13767	article	Type of microbial relationships and their influence
	Resource competition and community structure	https://doi.org/10.2307/j.ctvx5wb72	book
	Bacterial Metabolism	ISBN: 9781461270034	book	Includes introduction of basic microbial metabolism in addition to concepts specific to communities (e.g., common food web structure in anaerobic communities)
Flux Balance Analysis	What is flux balance analysis?	https://doi.org/10.1038/nbt.1614	article
	Constraint-based models predict metabolic and associated cellular functions	https://doi.org/10.1038/nrg3643	article
	Systems Biology - Constraint-based Reconstruction and Analysis	https://doi.org/10.1017/CBO9781139854610	Book
	Optimization methods in metabolic networks	doi: 10.1002/9781119188902	Book
Creating, Reusing, and Curating GEMs	KBase	https://www.kbase.us	website	Building GEMs
	modelSEED	https://modelseed.org	website	Building GEMs
	CarveME	http://carveme.readthedocs.io/	software	Building GEMs
	Gapseq	https://genomebiology.biomedcentral.com/articles/10.1186/s13059-021-02295-1	software	Building GEMs
	RefSeq	https://www.ncbi.nlm.nih.gov/refseq/	database	Genomes for GEM construction
	EcoCyc	https://ecocyc.org	database	Genomes for GEM construction
	UHGP/MGnigy	https://www.ebi.ac.uk/metagenomics/genomes	database	Genomes for GEM construction
	At-SPHERE	http://www.at-sphere.com	database	Genomes for GEM construction
	BiGG	http://bigg.ucsd.edu	database	Finding GEMs via databases
	BioModels	https://www.ebi.ac.uk/biomodels/	database	Finding GEMs via databases
	A protocol for generating a high-quality genome-scale metabolic reconstruction	https://doi.org/10.1038/nprot.2009.203	article	How to curate a GEM
	Community standards to facilitate development and address challenges in metabolic modeling	https://doi.org/10.15252/msb.20199235	article	GEMs standards
	Systems Biology Markup Language (SBML)	https://doi.org/10.1093/bioinformatics/btg015	specification	GEMs format
Necessary Software and Tools	COBRA Toolbox	https://doi.org/10.1038/s41596-018-0098-2	software	Constraint-based reconstruction and analysis (COBRA): MATLAB; visualization tools
	COBRApy	https://doi.org/10.1186/1752-0509-7-74	software	Constraint-based reconstruction and analysis (COBRA): python
	CAFBA	https://doi.org/10.1371/journal.pcbi.1004913	software	Additional algorithms/modeling approaches
	dFBA	10.21105/joss.02342	software	Additional algorithms/modeling approaches
	COMETS	arXiv:2009.01734	software	Additional algorithms/modeling approaches
	Medusa	https://doi.org/10.1371/journal.pcbi.1007847	software	Additional algorithms/modeling approaches
	GIMME	https://doi.org/10.1371/journal.pcbi.1000082	software	Additional algorithms/modeling approaches
	Escher	https://doi.org/10.1371/journal.pcbi.1004321	software	Visualization
	Systems Biology Graphical Notation (SBGN)	https://doi.org/10.1038/nbt.1558	specification	Visualization
Evaluating GEMs	MEMOTE	https://doi.org/10.1038/s41587-020-0446-y	software	Software to evaluate the computational 'correctness' of a GEM
	Reconstruction of the metabolic network of Pseudomonas aeruginosa to interrogate virulence factor synthesis	https://doi.org/10.1038/ncomms14631	article	Example of using experimental data to evaluate the biological 'correctness' of a GEM
Simulations	A simplified metabolic network reconstruction to promote understanding and development of flux balance analysis tools	10.1016/j.compbiomed.2018.12.010	article	Simple GEM to demonstrate key simulations
	Escher-FBA	https://doi.org/10.1186/s12918-018-0607-5	website	Visualizing flux
	Caffeine	https://caffeine.dd-decaf.eu	website	cell factory design and analysis platform
	MEWpy	https://github.com/BioSystemsUM/mewpy	software	cell factory and design (https://academic.oup.com/bioinformatics/article/37/16/2494/6103790)
