# Supplementary material for: Enhancing Microbiome Research through Genome-Scale Metabolic Modeling
Source: mSystems. 2021 Dec 14;6(6):e00599-21. doi: 10.1128/mSystems.00599-21 (PMC8670372; doi:10.1128/mSystems.00599-21)
Supplement: TABLE S2 [file msystems.00599-21-st002.xlsx]

## Sheet: Form Responses 1
Timestamp	Score	How many years have you used genome-scale metabolic models?	How many years have you been in the microbiome field?	How many years have you been writing code in any computer programming language?	I am a...	I work in...	I have used previously-published reconstructions in my own research that I consider to be at the following quality level:	Are you interested in using metabolic modeling in your research?	Have you used metabolic modeling in your research?	If no (you have NOT used metabolic modeling), what limitations have prevented you from using metabolic modeling in your research?	If yes (you HAVE used metabolic modeling), what do you consider the biggest challenge with the use metabolic modeling in your microbiome research?	Please provide a microbiome-related research question or type of analysis that current genome-scale metabolic models (and methods) are well-suited for.	Please provide a microbiome-related research question or type of analysis that genome-scale metabolic models (and methods) COULD BE well-suited for given sufficient methods development and/or experimental data collection for model curation.	Please provide an example(s) of a time when you struggled to understand a collaborator while working on a shared microbiome and metabolic modeling project (e.g. difference in perspective or jargon).	What training do you think would increase synergy between microbiome scientists and metabolic modelers (or improve the accessibility of metabolic modeling to microbiome researchers, and vice versa)?
2021-04-20 16:36:40	0	2-5 years	>10 years	>10 years	PI or other manager	academia	both	Yes	Yes		Three major problems are 1) building reliable, personalized dietary/environmental stoichiometries for human gut microbiome FBAs; 2) constructing usable draft genome-scale models from metagenome-assembled-genomes; and 3) identifying realistic objectives that yield reasonable predictions that can be tested through experiments.	Do different individuals/samples appear to respond differently to the exact same dietary/environmental input?	How do you design personalized diets/environments across individuals to give a uniform production flux for a desired metabolite (e.g. butyrate) across the population?	Usually, there is confusion surrounding the environmental constraints or the objectives. Often, collaborators have trouble thinking in terms of fluxes, rather than concentrations. This comes up a lot when trying to design experiments to test model predictions.	A systems biology course, which would include the basics of modeling for biological systems (FBA models, in particular). Some familiarity with computational biology.
2021-04-20 17:41:58	0	5-10 years	5-10 years	>10 years	post doctoral researcher	academia	both	Yes	Yes		Uncertainty in model structure and simulation results	Used as mechanistic knowledge-bases to improve the prediction if metabolic phenotypes (ex. the production/degradation of specific metabolites by the microbiome) and suggest mechanisms that link genes to processes.	Modeling ecological dynamics. Models need to be improved (uncertainty reduced) and integrated with other modeling frameworks to capture non-metabolic dynamics.	Working with an experimental collaborator who believed the models should predict microbiome dynamics based on metabolic mechanisms. It was difficult to convey that the models represent our current knowledge of metabolism (not necessarily metabolism in total) and to then convey how they can still be useful despite the uncertainty.	Improving trust in the metabolic models is important. Metabolic modelers should design tool that clearly represent the uncertainty and limitations in their approaches. Non-modelers should be trained in the processes and limitations of model reconstruction not just how to implement the tools.
2021-04-20 17:42:53	0	5-10 years	2-5 years	>10 years	post doctoral researcher	academia	draft (automatically reconstructed e.g. built using approaches such as KEGG or ModelSEED/KBase)	Yes	Yes		A fast and accepted format to distribute metagenome-scale models (SBML does not scale here anymore). No curated metabolic reconstruction for many important taxa. Numerical stability is severely affected by the scale of the problem.	What metabolites are produced by the gut microbiome given a particular diet?	What particular intervention will return an individuals microbiome to a desired state of composition and host interactions? Which microbial composition will enable optimal nitrogen cycling in the rhizosphere of a particular crop?	Ecology has jargon that is very different from what we use in metabolic modeling even though both fields are often interested in interactions between taxa. Unifying the ecological view of an ever-evolving genome with metabolic modeling can be difficult. Another difficulty is the different quantities that are observed, e.g. fluxes vs. metabolite concentrations and/or gene abundance.	Formulating metabolic modeling in a more biological context rather than concentrating so much on optimization and algorithms. Creating a more welcoming and diverse community where the direction of the field is not driven by the biggest egos and inter-group competition. Creating accessible pipelines (for instance Qiime2 plugins) that don't require as much domain knowledge without financial or inst…
2021-04-20 17:48:42	0	>10 years	<2 years	>10 years	CEO startup	industry	curated (manually or semi-manually reconstructed e.g. from a published paper, the AGORA or the BiGG database)	Yes	Yes		Predictive power (accuracy) of the models.	Ressources competition	Population dynamics
2021-04-20 18:17:41	0	NA/never used	5-10 years	2-5 years	staff scientist (academic, industry, or non profit)	government	neither	Yes	No	Presumed accuracy		Gut-brain axis
2021-04-21 01:17:53	0	5-10 years	<2 years	5-10 years	post doctoral researcher	academia	neither	Yes	No
2021-04-21 02:01:23	0	>10 years	2-5 years	>10 years	PI or other manager	academia	both	Yes	Yes		The lack of high-throughput phenotype data when compared to high-throughput genomics data.	They are good for answering qualitative questions, such as, can a species produce a given compound, can it grow on a certain medium, does it have a certain pathway, etc.	They could be good at predicting the assembly of microbial communities if models and simulation methods improved significantly.	I find it hard to explain to experimentalists what they can and cannot expect from a model.	Metabolic modelers need to better understand microbiology and microbial ecology. Microbiome scientists need to better formulate their research questions using mathematical language (the universal language of science).
2021-04-21 02:05:03	0	5-10 years	2-5 years	NA/never	PI or other manager	academia	neither	Yes	Yes		most are using non-standard non-systematic annotations for metabolites, and gene names	flux balance analysis and fva are useful	metabolic cooperation		Train about the biological questions that are unanswered
2021-04-21 02:38:09	0	2-5 years	<2 years	>10 years	graduate student	academia	draft (automatically reconstructed e.g. built using approaches such as KEGG or ModelSEED/KBase)	Yes	Yes		Namespaces	How does a change in gut microbiota and/or change in nutrition influence the community output, potentially harmful/helpful for the host?	Optimizing the gut-microbiome for nutrient uptake for the host given a specific nutrition
2021-04-21 02:44:00	0	2-5 years	2-5 years	2-5 years	graduate student	academia	both	Yes	Yes		Quality of GEMs, need for multiomic integration	Metabolites exchanged in microbiome	Community design
2021-04-21 02:48:21	0	NA/never used	2-5 years	<2 years	PI or other manager	academia	neither	Yes	No	not enough knowledge experience		What are the succession patterns of early life microbiota?	How does the metabolic patterns of early life microbiota contribute to the gut microbiome maturation?	what is a flux analysis?	bioinformatics, microbiology, statistics
2021-04-21 03:34:40	0	5-10 years	5-10 years	>10 years	post doctoral researcher	academia	both	Yes	Yes		I think it's still model quality (manual curation), although ensemble modeling can be a great shortcut. Translating biological knowledge and questions to models can also be hard.	Studying crossfeeding in small-to-medium-sized communities. Functional analysis of meta-omics data (mapping genes to possible activities).	Simulation of complete microbiota dynamics.	Translating collaborators' interest in mucins, bile acids, secondary metabolites etc. into questions that could be addressed by metabolic models.	Communicating the limitations and possibilities of models to experimentalists. Developing well-documented, easy-to-use, and open-source software for the most established modeling methods.
2021-04-21 03:41:08	0	>10 years	2-5 years	>10 years	PI or other manager	academia	both	Yes	Yes		Suitably curated models, fixing a suitable medium, and to a lesser extent biomass function	Identifying keystone species in communities Predicting effect of perturbations to microbial communities	Study of microbial community dynamics	None	Metabolic modellers need to be better trained on understanding microbiome data vagaries and pipeline intricacies.
2021-04-21 03:47:59	0	2-5 years	<2 years	2-5 years	graduate student	academia	curated (manually or semi-manually reconstructed e.g. from a published paper, the AGORA or the BiGG database)	Yes	Yes
2021-04-21 03:52:45	0	NA/never used	5-10 years	>10 years	PI or other manager	academia	both	Yes	Yes	We have used it with collaborators. What has stopped us from using it is the level of explanation it provides compared to what we can get with actual experiments.	We have done so with collaborators and are now interested in doing it ourselves. The problem was that the evidences from the models did not fit the actual metabolomics data we had.	Predicting metabolic impacts of microbiome compositions on host. IN GENERAL: I would like to highlight that the use of metabolic models with very well defined microbiome compositions or systems where you can easily and high throughput engineer gnotobiotic animals with defined microbe composition like flies is a great system. Also there you can manipulate both the host and the microbe genome to te…	Predicting metabolic impacts of changing microbiome compositions on host.	The level of detail which the models need to explain. Big picture vs. specific predictions.	Making the modeling much more accessible.
2021-04-21 04:32:10	0	<2 years	2-5 years	5-10 years	graduate student	academia	draft (automatically reconstructed e.g. built using approaches such as KEGG or ModelSEED/KBase)	Yes	Yes		Lack of good quality data on protein and enzymes. Automatic reconstruction tools are still flawed and integrated annotations of enzyme complexes are still missing.	How can we construct a consortium of wine yeasts which produces the minimum amount of acetic acid given the aeration rate?	What is the distribution of metabolic behavor in a natural seawater community?	I recieved a bunch of SBML model files asked to improve the model. However, I did not get to know how the models are constructed and not what the models should actually be used for (black box thinking).	Experimentalists should know what to ask for and expect of modellers. Modellers should be present in design and planning of experiments in order to provide suitable data.
2021-04-21 04:33:11	0	<2 years	<2 years	<2 years	graduate student	academia	neither	Yes	Yes		The vast number of factors that can affect the results, Difficulty to interpret results when looking at flux values and try to find meaningful results because of the huge size of the model	Pairwise interactions between two species. When number of species increase, it is hard to obtain reliable results.		There is often difference in opinion of which factors to constrain.	I think it is important to have a organized information provided (for example in a review paper) about what constrains to be modeled and what factors to be predicted. It is also important to have training to understand all these factors and how to select them for a research.
2021-04-21 04:39:02	0	2-5 years	<2 years	2-5 years	graduate student	academia	both	Yes	Yes		Quality of each model, interaction with host,	analysis of necessary prebiotics or any strategy for postbiotics production			metabolic/phenotypic changes when microbes exist with different specis. How to represent networks between various microbes model.
2021-04-21 04:58:59	0	<2 years	<2 years	<2 years	graduate student	academia	neither	Yes	No
2021-04-21 05:37:55	0	NA/never used	NA/never	<2 years	graduate student	academia	neither	Yes	No	My little knowledge. I have little knowledge of this field
2021-04-21 05:50:53	0	>10 years	2-5 years	>10 years	PI or other manager	academia	curated (manually or semi-manually reconstructed e.g. from a published paper, the AGORA or the BiGG database)	Yes	Yes		Validation of modelling results	Studying and predicting interactions between microbiome member species and between host&microbiota	Prediction of microbiome-based interventions.		Microbial ecology for the metabolic modellers, primer on constraint-based modelling for microbiome scientists
2021-04-21 06:18:42	0	NA/never used	<2 years	5-10 years	Developer	industry	draft (automatically reconstructed e.g. built using approaches such as KEGG or ModelSEED/KBase)	Maybe	Yes
2021-04-21 06:46:15	0	2-5 years	<2 years	5-10 years	graduate student	academia	curated (manually or semi-manually reconstructed e.g. from a published paper, the AGORA or the BiGG database)	Yes	Yes		Availability of curated models and gap filling	To understand flux and pathways essential for any particular regulation.	For drug discovery and study host-pathogen interaction		Workshops and Trainings to mass (Students)
2021-04-21 07:05:13	0	>10 years	2-5 years	>10 years	PI or other manager	academia	both	Yes	Yes		Quality of reconstructions, interaction between reconstructions
2021-04-21 12:42:24	0	2-5 years	2-5 years	>10 years	graduate student	academia	draft (automatically reconstructed e.g. built using approaches such as KEGG or ModelSEED/KBase)	Yes	Yes	N/A	Automation of synthesizing know information about a particular organism across several databases, as no database has all known information.	Describe the metabolic exchanges between microbial community members.	Determine the regulatory effect of the presence or absence of a microbe from a microbial community upon other communities (e.g. regulatory events resulting from inter-species signalling of some type).	Have not had too much issue in this area. I have a strong academic background in biology (minored in biology in undergraduate, completed some bioinformatics coursework).	To be honest a frank conversation about the types of data that modellers need or want would be extremely useful. I often find that I want or need certain types of data that was published 20+ years ago to inform my model because it is some type of fundamental property. For organisms which are of more recent interest, these fundamental properties may not be published, or may be buried within a more…
2021-04-21 13:59:44	0	>10 years	>10 years	>10 years	PI or other manager	academia	both	Yes	Yes		Models are overfitted, lack of experimental data	Modeling yields	Simulate dynamics of communities at ecology level	None	Bioinformaticians working with microbiome research would benefit of taking FBA course. Modelers must take a class in statistical learning/machine leaning for the right usage of “prediction” paradigm.
2021-04-21 14:15:26	0	2-5 years	5-10 years	>10 years	post doctoral researcher	academia	curated (manually or semi-manually reconstructed e.g. from a published paper, the AGORA or the BiGG database)	Yes	Yes		Combining different microbes together (due to different in nomenclatures, etc.) and to define the common medium where >1 microbe can grow together.	Optimizing a metabolite production in a biotechnology context (bioreactors, etc)	Interventional analysis (i.e. prebiotics or probiotics) in microbiome and simulation of longitudinal microbiome data (that are scarce).		Training in the use of friendly tools to run metabolic models in a microbial community.
2021-04-21 15:50:15	0	<2 years	<2 years	<2 years	post doctoral researcher	academia	curated (manually or semi-manually reconstructed e.g. from a published paper, the AGORA or the BiGG database)	Yes	Yes		Model curation and validation when building new models of non-culturable microbes for which little biological data are available.	Developing personalized microbiome profiles for patients	Tracking microbiome metabolic changes over time (requires both dFBA and repeated sampling of patients).	There is a substantial amount of complex math in the metabolic modeling field that makes it difficult for biologists to understand what exactly the models do and can offer in terms of predictions or support for experimental data.	A shared understanding of the strengths and limitations of metabolic modeling. My sense is that most microbiome scientists don't understand these, which means they're misapplied (or not applied at all) in microbiome research.
2021-04-21 16:10:05	0	5-10 years	2-5 years	>10 years	PI or other manager	academia	curated (manually or semi-manually reconstructed e.g. from a published paper, the AGORA or the BiGG database)	Yes	Yes		Error propagation from individual models in simulations of microbial communities.	Cataloguing metabolic capabilities of microorganisms, cultured and uncultured.	How do microorganism engage in metabolite trade interactions within multi-species communities?	There exist different views on to what extent one can predict metabolic capabilities of OTUs/ASVs obtained from amplicon sequencing and database comparisons.	A strong knowledge of bioenergetics and ecological theory is vital to understand microbiome dynamics and function.
2021-04-21 16:59:41	0	2-5 years	2-5 years	2-5 years	post doctoral researcher	academia	curated (manually or semi-manually reconstructed e.g. from a published paper, the AGORA or the BiGG database)	Yes	Yes
2021-04-21 17:05:25	0	5-10 years	5-10 years	5-10 years	staff scientist (academic, industry, or non profit)	academia	curated (manually or semi-manually reconstructed e.g. from a published paper, the AGORA or the BiGG database)	Yes	Yes		Representing spatiotemporal dynamics, bridging fluxes and concentrations	Personalized medicine applications			Basics of flux balance analysis and COBRA Toolbox/cobrapy
2021-04-21 18:01:05	0	2-5 years	2-5 years	2-5 years	graduate student	academia	curated (manually or semi-manually reconstructed e.g. from a published paper, the AGORA or the BiGG database)	Yes	Yes		There is still not enough experimental data to fill all the gaps in metabolic networks, even manually curated models are not exactly high quality in terms of reliability and accuracy of prediction.	Dietary treatments prediction (using community metabolic models)
2021-04-21 18:38:29	0	5-10 years	5-10 years	5-10 years	PI or other manager	academia	both	Yes	Yes		Doing it well requires patience. Building a model seems daunting, but the experience of building a genome-scale (or smaller) metabolic model is a great way to learn. The automated draft models built by multiple platforms require a significant amount of curation that can take longer than building a model from scratch. The investment of time and energy needed (and the return on the investment) need…	They have been very helpful to understand different trophic groups (functional guilds) in anaerobic bioreactors.	With perfect metabolic models, they could be useful in elucidating non-trophic relationships and understanding resiliency and redundancy, in addition to function.	I'm not sure this is what you're looking for, but collaborators understanding what models can and cannot be used for is vital. Building a model to answer the actual questions on the table is vital, rather than building a model for the sake of having a model. The complexity of the model should be based on the questions-- this survey asks specifically about genome-scale models, but there are other …	I do both and I think that doing both makes me better at both. The interactions between microbiome science and modeling is not a straight line. Multi-omic tools can help develop models and models can and should be used to generate hypotheses to test with multi-omic tools. Fluxomics is the greater uniter, but even fluxomics won't tell us everything... the deeper we dive down the multi-omics well (…
2021-04-22 02:11:07	0	<2 years	5-10 years	>10 years	post doctoral researcher	academia	draft (automatically reconstructed e.g. built using approaches such as KEGG or ModelSEED/KBase)	Yes	Yes		The complexity of the environment (polymer degradation) and community (100s of species)	Do complex communities exploit resources better than individual species? How much more?	What determines community stability in the face of externally degraded compounds like chitin, cellulose, or alginate?	I think the word “models” for a what are essentially individual list of reactions is confusing. Why on earth is this called a “model” rather than a metabolic species, or reaction network?	Different per case. Simple online workshops would do
2021-04-22 03:42:27	0	NA/never used	2-5 years	NA/never	staff scientist (academic, industry, or non profit)	academia	neither	Yes	No	analysis of two studies pending		host-microbiota interaction during systemic inflammation		lack of knowledge, lack of training	lectures
2021-04-22 04:27:32	0	NA/never used	NA/never	NA/never	undergraduate student	academia	curated (manually or semi-manually reconstructed e.g. from a published paper, the AGORA or the BiGG database)	Maybe	No	I am still studying Microbiology (Undergraduate student)		How does gut Microbiota plays an important role in immune function of humans?			Internship and workshop in various colleges (universities)
2021-04-22 07:54:30	0	NA/never used	NA/never	NA/never	PI or other manager	academia	draft (automatically reconstructed e.g. built using approaches such as KEGG or ModelSEED/KBase)	Yes	No	Lack of expertise
2021-04-22 08:45:20	0	<2 years	2-5 years	<2 years	graduate student	academia	draft (automatically reconstructed e.g. built using approaches such as KEGG or ModelSEED/KBase)	Yes	No	Keeping track of data				Difference in perspectives	Access to metabolic pathways or how to go about doing it
2021-04-22 09:20:46	0	<2 years	2-5 years	5-10 years	PI or other manager	academia	both	Maybe	Yes	Doubts as to the veracity and reproducibility of findings	Diversity of metabolism in organisms not adequately accounted for				Modelers need to increase their scope of understanding of microbes and physiology
2021-04-22 09:41:02	0	NA/never used	<2 years	2-5 years	Analyst	academia	neither	Maybe	No
2021-04-22 09:50:06	0	2-5 years	2-5 years	NA/never	PI or other manager	academia	curated (manually or semi-manually reconstructed e.g. from a published paper, the AGORA or the BiGG database)	Yes	Yes		16s sequencing does not correlate with enzymatic activity	To build hypothesis based on microbiome composition	Personalized care	All the times	Spend time in each other lab to learn the language
2021-04-22 09:54:03	0	<2 years	2-5 years	2-5 years	PI or other manager	academia	curated (manually or semi-manually reconstructed e.g. from a published paper, the AGORA or the BiGG database)	Maybe	Yes		Inaccurate predictions due to database/knowledge limitations	Generating hypotheses about metabolic pathways	Predicting nutrient utilization in sequenced isolates	In-depth discussion of specific pathways that are not widely known	More interaction to provide perspective for each side
2021-04-22 10:33:12	0	2-5 years	NA/never	2-5 years	graduate student	academia	curated (manually or semi-manually reconstructed e.g. from a published paper, the AGORA or the BiGG database)	Yes	Yes		Integration of data from different sources; databases nomenclature	What kind of metabolites are interchanged between the microbiome?	What kind of metabolites are interchanged between the microbiome and the host and how this interchange change between health and disease states?		Training on the experimental techniques and biological systems used for obtaining the data that would be further analyzed
2021-04-22 12:51:11	0	2-5 years	5-10 years	>10 years	post doctoral researcher	academia	both	Yes	Yes		Poor documentation and integration of tools for analyzing reconstructions	How do metabolic capacities differ between gut microbiome strains? Can we predict differences in how different gut microbiota respond to dietary changes at high resolution?	How do dietary shifts modify ecological interactions among members of a microbiome? Can we precisely model and predict interindividual variation in microbial metabolism of dietary and xenobiotic compounds? Can we identify limiting nutrients that could be modified to promote the growth of beneficial bacteria or deplete detrimental microbes?	I've had challenges interacting with the field of drug/bioactive metabolism from the perspective of the host (pharmacology), which has its own set of jargon that is totally different from both the microbiome and metabolic modeling fields.	I think more streamlined tools for data integration and data visualization, especially for poorly curated models, are needed more than any particular training. In terms of training, I think the key needs are 1) more detailed tutorials that walk through a variety of specific questions and workflows, and 2) some sort of guidance to help conceptualize and choose between the many existing methods and…
2021-04-22 14:41:52	0	<2 years	2-5 years	<2 years	graduate student	academia	draft (automatically reconstructed e.g. built using approaches such as KEGG or ModelSEED/KBase)	Maybe	No	Lack of coding skill
2021-04-22 17:53:42	0	>10 years	5-10 years	>10 years	PI or other manager	academia	both	Yes	Yes
2021-04-22 18:59:12	0	<2 years	<2 years	<2 years	graduate student	academia	both	Yes	Yes		Integration of data and contextualization	Virulence factor regulation and antibiotic resistance pathways		N/a	Education on how to best use models and what types of questions they can answer
2021-04-22 20:18:09	0	<2 years	>10 years	NA/never	PI or other manager	academia	neither	Yes	Yes		Incorporating all the variables		Diet driven changes in microbiome composition	Seeing eye to eye on the question we are asking	tutorials
2021-04-26 00:30:52	0	NA/never used	2-5 years	<2 years	PI or other manager	academia	neither	No	No	lack of Mass specs core facility	Gnotobiotic facility is not available	how community profiling from donor affect metabolic phenotypes ?		no such experience	Both wet lab and data analyses should probably help
2021-04-27 20:30:25	0	<2 years	2-5 years	<2 years	graduate student	academia	curated (manually or semi-manually reconstructed e.g. from a published paper, the AGORA or the BiGG database)	Yes	Yes		Time to manually create or lack of accurate physiological data to constrain the model	I work on metabolic models of nitrogen fixation, having a nitrogen fixing communities interact with different carbon sources.	Interest in the nitrogen cycle within the rhizosphere between nitrogen fixing bacteria, its neighbors and plants as a source of carbon and sink for nitrogen.	I think I always struggle with communicating the capabilities of a metabolic model to collaborators. This is even more difficult when microbiome/metagenome data is involved since more error and assumptions are required.	Integration of programs and standardization of pipleines from metagenomics, metabolomics, and modern metabolic modeling software such as COBRApy.
2021-04-29 01:00:21	0	5-10 years	<2 years	5-10 years	staff scientist (academic, industry, or non profit)	industry	both	Yes	Yes		There seems to be little awareness about metabolic modeling and its benefits outside of our field. This makes it much harder to convince stakeholders to invest time/ money.	Cross-feeding, competition vs cooperation, knowledgebases	This is a bit out there but I suppose one COULD include a second modeling layer which captures the signaling cascade of the host immune system. This could be very interesting in integrating human gut microbiome models with markers of inflammation.	Pre-COBRA19, I was quite confused by the difference in meaning of "reconstruction vs model". However, that conflict was resolved in a very nice discussion just before and at COBRA19.	There is so much tooling to set up, more than three programming languages to choose from, sometimes conflicting modeling paradigms, and unmatched namespaces when working with metabolic modeling. So either microbiome scientists are trained in those tools or the tools become more userfriendly to those that are not trained systems biologists. There is no "single" good resource or standard like with …
2021-04-29 01:57:56	0	5-10 years	<2 years	5-10 years	post doctoral researcher	academia	curated (manually or semi-manually reconstructed e.g. from a published paper, the AGORA or the BiGG database)	Yes	Yes	NA	Microbiome data integration in metabolic models, especially with too many nomenclatures.	Generating hypothesis based on the outcomes of microbiome analysis for understanding mechanisms	To study the perturbations and understand how the microbial interactions change in microbiome	Statistical viewpoints from microbiome collaborators which are quite tricky to answer through metabolic modelling alone.	Currently, microbiome research and metabolic research seem to be two distinct groups, although there is a lot of complementarity. Workshops on how to analyse microbiome data and extend it to metabolic modelling would be very useful.
2021-05-10 21:28:02	0	2-5 years	<2 years	2-5 years	graduate student	academia	both	Yes	Yes
2021-05-18 14:54:21	0	2-5 years	5-10 years		post doctoral researcher	academia	draft (automatically reconstructed e.g. built using approaches such as KEGG or ModelSEED/KBase)	Yes	Yes		Others trusting my results without further experiments.	What metabolic capabilities should an organism be expected to have in specific settings.	What metabolic capabilities should an organism be expected to have in ALL settings.
2021-05-20 10:46:39	0	NA/never used	5-10 years	2-5 years	PI or other manager	academia	neither	Yes	No	Metabolome quantification, access to tools/algorithms to analyze		16s analysis
2021-06-22 01:09:08	0	5-10 years	NA/never	>10 years	staff scientist (academic, industry, or non profit)	academia	neither	Yes	Yes		Poor annotation of metabolic genes makes prediction of available metabolic capabilities difficult once one steps away from model organisms	Impact of genetic variation on metabolic capabilities in the same species			Metabolic models are actually easy to understand/use (at least conceptually), but the hurdles often lie in the computational implementation (e.g. installation of software needed to run the models)
2021-06-22 03:02:30	0	5-10 years	>10 years	>10 years	PI or other manager	academia	both	Yes	Yes		Ground truthing the data
2021-08-03 09:51:18	0	<2 years	2-5 years	5-10 years	graduate student	academia	both	Yes	Yes		Most models have been automatically generated and cannot be fully trusted	Impact of environement changes in specific metabolites Cross-feeding impact on yield in pairwise cultures	Dynamic response to diet perturbations Dynamic response to feeding pulses Community yield changes under different environments Impact on community structure of a pathogen insult		Basic training in microbial physiology and metabolism for metabolic modelers ( often modelling is done by reconverted computer scientists) Matematical training (for example with cobrapy tutorials)for experimental biologists to understand the complexity of metabolic modelling but specially it's limits.
2021-08-09 09:15:16	0	5-10 years	5-10 years	5-10 years	staff scientist (academic, industry, or non profit)	academia	draft (automatically reconstructed e.g. built using approaches such as KEGG or ModelSEED/KBase)	Yes	Yes		Lack of experimental data specific to the organism of interest in order to realistic constraints on model. Specifically for import/export reactions.
2021-08-09 20:56:46	0	<2 years	<2 years	<2 years	post doctoral researcher	academia	neither	Yes	No		Interesting to apply metabolic models..yet to know about them				Knowledge sharing,hands on experience
